# Supplementary material for: Inverse Design of Optical Color Routers with Improved Fabrication Compatibility
Source: Nanomaterials (Basel). 2026 Feb 14;16(4):251. doi: 10.3390/nano16040251 (PMC12943444; doi:10.3390/nano16040251)
Supplement: Supplementary file 1 [file nanomaterials-16-00251-s001.zip]

Archive with 1 entries (1 files):
- nanomaterials-4081361-supplementary.pdf
